# Supplementary material for: Study on the Chemical Characterization and Hypolipidemic Function of Nelumbo nucifera Based on Its Flavonoid Components
Source: Molecules. 2024 Dec 9;29(23):5798. doi: 10.3390/molecules29235798 (PMC11643375; doi:10.3390/molecules29235798)
Supplement: Supplementary file 1 [file molecules-29-05798-s001.zip]

Archive with 1 entries (1 files):
- molecules-3344792-supplementary.pdf
